# Supplementary material for: Seroepidemiological and Molecular Survey for the Detection of SARS-CoV-2 Infection among Children in Iran, September 2020 to June 2021: 1-Year Cross-Sectional Study
Source: Microorganisms. 2023 Jun 27;11(7):1672. doi: 10.3390/microorganisms11071672 (PMC10386463; doi:10.3390/microorganisms11071672)
Supplement: Supplementary file 1 [file microorganisms-11-01672-s001.zip]

Archive with 1 entries (1 files):
- microorganisms-2400061-supplementary.pdf
